# Supplementary material for: Neurocognitive trajectory and proteomic signature of inherited risk for Alzheimer’s disease
Source: PLoS Genet. 2022 Sep 1;18(9):e1010294. doi: 10.1371/journal.pgen.1010294 (PMC9436054; doi:10.1371/journal.pgen.1010294)
Supplement: S1 Table — To select the global tuning parameter, six candidate scores were assessed in a validation set of 119,248 randomly-selected participants of European ancestry from the UK Biobank of whom 279 (0.2%) had been diagnosed with Alzheimer’s disease. Each candidate score was associated with disease in logistic regression models that included age, sex, and principal components of ancestry as covariates and odds ratio (OR) per standard deviation (SD) of polygenic score and area under the receiver operator curve (AUROC) was calculated. The tuning parameter refers to the LDpred ρ parameter used to control the proportion of variants assumed to be causal. Bold indicates polygenic score with maximal AUROC carried forward to the testing datasets. The calibration curves and intercepts were derived by fitting a linear regression model with observed Alzheimer’s prevalence as the outcome variable and predicted prevalence as the independent variable. (XLSX) [file pgen.1010294.s006.xlsx]

## Sheet: Sheet1
Table S1: Association of candidate polygenic scores with Alzheimer's Disease in UK Biobank validation set
Tuning Parameter, rho	Polygenic Score OR (95% CI) per SD	Polygenic Score P Value	AUROC
1	1.11 (0.99-1.25)	0.08	0.72
0.1	1.43 (1.28-1.61)	<0.001	0.74
0.01	1.88 (1.70-2.08)	<0.001	0.78
0.3	1.18 (1.05-1.33)	0.005	0.72
0.03	1.79 (1.61-1.99)	<0.001	0.76
0.003	1.32 (1.17-1.50)	<0.001	0.73
To select the global tuning parameter, six candidate scores were assessed in a validation set of 119,248 randomly-selected participants of European ancestry from the UK Biobank of whom 279 (0.2%) had been diagnosed with Alzheimer's disease. Each candidate score was associated with disease in logistic regression models that included age, sex, and principal components of ancestry as covariates and …
