# Supplementary material for: Neurocognitive trajectory and proteomic signature of inherited risk for Alzheimer’s disease
Source: PLoS Genet. 2022 Sep 1;18(9):e1010294. doi: 10.1371/journal.pgen.1010294 (PMC9436054; doi:10.1371/journal.pgen.1010294)
Supplement: S2 Table — *P value defined using a two-sample t-test or Chi-squared test for categorical variables. (XLSX) [file pgen.1010294.s007.xlsx]

## Sheet: Sheet1
Table S2: INTERVAL cohort study characteristics
	Polygenic Score
	Low	High	P*
n	318	318
Age, mean (SD)	42.4 (14.5)	43.9 (13.4)	0.172
No. Females (%)	152 (47.8)	147 (46.2)	0.751
Height in meters, mean (SD)	1.73 (0.11)	1.73(0.09)	0.799
Weight in kg, mean (SD)	78.2 (15.8)	81.74 (42.08)	0.155
BMI, mean (SD)	26.3 (5.6)	27.2 (12.8)	0.224
*P value defined using a two-sample t-test or Chi-squared test for categorical variables
