# Supplementary material for: Neurocognitive trajectory and proteomic signature of inherited risk for Alzheimer’s disease
Source: PLoS Genet. 2022 Sep 1;18(9):e1010294. doi: 10.1371/journal.pgen.1010294 (PMC9436054; doi:10.1371/journal.pgen.1010294)
Supplement: S3 Table — Beta represents average change in protein level among individuals in 90% AD PRS compared to those in the 10%. (XLSX) [file pgen.1010294.s008.xlsx]

## Sheet: Sheet1
Table S3: AD PRS-Protein Associations
Beta represents average change in protein level among individuals in 90% AD PRS compared to those in the 10%
Target	Target Full Name	Target Gene	Beta	SE	P
TBCA	Tubulin-specific chaperone A	TBCA	-2.36	0.08	1.23e-185
S100A13	Protein S100-A13	S100A13	-2.15	0.08	2.67e-151
LRRN1	Leucine-rich repeat neuronal protein 1	LRRN1	2.06	0.08	1.82e-137
CEI	Protein CEI	C5orf38	1.38	0.08	5.05e-59
RUXF	Small nuclear ribonucleoprotein F	SNRPF	-1.15	0.08	3.62e-41
PSD1	PH and SEC7 domain-containing protein 1	PSD	1.09	0.08	2.42e-37
CUZD1	CUB and zona pellucida-like domain-containing protein 1	CUZD1	-1.01	0.08	5.57e-32
Moesin	Moesin	MSN	0.81	0.09	4.35e-21
CA056	Protein MENT	C1orf56	0.72	0.09	5.56e-17
SELS	Selenoprotein S	VIMP	0.66	0.09	1.37e-14
GPR110	Adhesion G-protein coupled receptor F1	GPR110	0.66	0.09	2.56e-14
MMP-8	Neutrophil collagenase	MMP8	0.64	0.09	9.7e-14
SNAB	Beta-soluble NSF attachment protein	NAPB	0.62	0.09	8.31e-13
DCK	Deoxycytidine kinase	DCK	0.56	0.09	7.12e-11
NRBP	Nuclear receptor-binding protein	NRBP1	0.54	0.09	2.9e-10
MMP-3	Stromelysin-1	MMP3	0.54	0.09	4.65e-10
Apo E	Apolipoprotein E	APOE	0.52	0.09	2.27e-09
LCN10	Epididymal-specific lipocalin-10	LCN10	0.5	0.09	5.68e-09
Apo B	Apolipoprotein B	APOB	0.49	0.09	1.21e-08
SYVC	Valine--tRNA ligase	VARS	0.49	0.09	1.76e-08
CBPE	Carboxypeptidase E	CPE	0.47	0.09	5.51e-08
ARL1	ADP-ribosylation factor-like protein 1	ARL1	-0.44	0.09	3.48e-07
RFNG	Beta-1,3-N-acetylglucosaminyltransferase radical fringe	RFNG	-0.42	0.09	1.47e-06
MA2B2	Epididymis-specific alpha-mannosidase	MAN2B2	0.4	0.09	2.99e-06
CRP	C-reactive protein	CRP	-0.39	0.09	6.97e-06
ZO1	Tight junction protein ZO-1	TJP1	0.39	0.09	7.26e-06
VPS29	Vacuolar protein sorting-associated protein 29	VPS29	-0.38	0.09	1.48e-05
SG1D2	Secretoglobin family 1D member 2	SCGB1D2	0.37	0.09	1.52e-05
TRML1	Trem-like transcript 1 protein	TREML1	0.37	0.09	1.75e-05
TO20L	TOMM20-like protein 1	TOMM20L	0.37	0.09	2.17e-05
UBP21	Ubiquitin carboxyl-terminal hydrolase 21	USP21	0.36	0.09	3.33e-05
SNX7	Sorting nexin-7	SNX7	0.36	0.09	3.97e-05
SKIL	Ski-like protein	SKIL	0.35	0.09	4.28e-05
CSN7B	COP9 signalosome complex subunit 7b	COPS7B	0.35	0.09	4.97e-05
RS10	40S ribosomal protein S10	RPS10	0.35	0.09	5.35e-05
RAB14	Ras-related protein Rab-14	RAB14	-0.34	0.09	7.24e-05
ZN276	Zinc finger protein 276	ZNF276	0.34	0.09	0.00010071
UB2G2	Ubiquitin-conjugating enzyme E2 G2	UBE2G2	0.34	0.09	0.00010904
MPIP2	M-phase inducer phosphatase 2	CDC25B	0.33	0.09	0.00011677
PAFAH	Platelet-activating factor acetylhydrolase	PLA2G7	0.33	0.09	0.00014502
TOIP2	Torsin-1A-interacting protein 2	TOR1AIP2	0.33	0.09	0.00016405
RPAC1	DNA-directed RNA polymerases I and III subunit RPAC1	POLR1C	0.32	0.09	0.0001925
CN093	Uncharacterized protein C14orf93	C14orf93	0.32	0.09	0.00026007
RB27A	Ras-related protein Rab-27A	RAB27A	-0.31	0.09	0.00032443
DEAF1	Deformed epidermal autoregulatory factor 1 homolog	DEAF1	0.3	0.09	0.00050354
CSDC2	Cold shock domain-containing protein C2	CSDC2	0.3	0.09	0.00055693
TM1L1	TOM1-like protein 1	TOM1L1	-0.29	0.09	0.00070013
PSP	Lithostathine-1-alpha	REG1A	-0.29	0.09	0.00071616
Apo D	Apolipoprotein D	APOD	0.29	0.09	0.00080159
Syntaxin-6	Syntaxin-6	STX6	0.29	0.09	0.00095846
CCM2	Cerebral cavernous malformations 2 protein	CCM2	0.28	0.09	0.00107988
ULBP-2	NKG2D ligand 2	ULBP2	-0.28	0.09	0.00115006
NBR1	Next to BRCA1 gene 1 protein	NBR1	-0.28	0.09	0.00124007
MGAT2	Alpha-1,6-mannosyl-glycoprotein 2-beta-N-acetylglucosaminyltransferase	MGAT2	-0.28	0.09	0.00150322
TMX2	Thioredoxin-related transmembrane protein 2	TMX2	0.27	0.09	0.00154534
DJC27	DnaJ homolog subfamily C member 27	DNAJC27	-0.27	0.09	0.00156666
DUSP13	Dual specificity protein phosphatase 13 isoform A	DUSP13	0.27	0.09	0.00157928
LAG-1	C-C motif chemokine 4-like	CCL4L1,CCL4L2	-0.27	0.09	0.00167803
HERC5	E3 ISG15--protein ligase HERC5	HERC5	0.27	0.09	0.00171643
IL22RA1	Interleukin-22 receptor subunit alpha-1	IL22RA1	0.27	0.09	0.00177358
Glypican 1	Glypican-1	GPC1	0.27	0.09	0.00185618
UBP25	Ubiquitin carboxyl-terminal hydrolase 25	USP25	0.27	0.09	0.00199359
Amine oxidase	Retina-specific copper amine oxidase	AOC2	-0.27	0.09	0.00200204
RBBP6	E3 ubiquitin-protein ligase RBBP6	RBBP6	0.27	0.09	0.00209772
TM59L	Transmembrane protein 59-like	TMEM59L	0.27	0.09	0.0021691
2020-09-10	Septin-10	2020-09-10	0.27	0.09	0.00221203
CKAP2	Cytoskeleton-associated protein 2	CKAP2	-0.26	0.09	0.00231013
ARY1	Arylamine N-acetyltransferase 1	NAT1	0.26	0.09	0.00259533
KCTD5	BTB/POZ domain-containing protein KCTD5	KCTD5	0.26	0.09	0.00268058
MMGT1	Membrane magnesium transporter 1	MMGT1	0.26	0.09	0.00271264
STAR	Steroidogenic acute regulatory protein, mitochondrial	STAR	0.26	0.09	0.00272621
XPF	DNA repair endonuclease XPF	ERCC4	-0.26	0.09	0.00282509
SPA11	Serpin A11	SERPINA11	-0.26	0.09	0.00294672
KCNF1	Potassium voltage-gated channel subfamily F member 1	KCNF1	-0.25	0.09	0.00325623
KGP1B	cGMP-dependent protein kinase 1, beta isozyme	PRKG1	0.25	0.09	0.00336918
KC1D	Casein kinase I isoform delta	CSNK1D	-0.25	0.09	0.00351743
ADAM7	Disintegrin and metalloproteinase domain-containing protein 7	ADAM7	-0.25	0.09	0.00352264
CREB-binding protein	CREB-binding protein	CREBBP	0.25	0.09	0.00358501
INSL4	Early placenta insulin-like peptide	INSL4	-0.25	0.09	0.00366827
DOC2B	Double C2-like domain-containing protein beta	DOC2B	-0.25	0.09	0.00375998
Cofilin-1	Cofilin-1	CFL1	0.25	0.09	0.00402659
PP1R8	Nuclear inhibitor of protein phosphatase 1	PPP1R8	0.25	0.09	0.00407065
CATF	Cathepsin F	CTSF	-0.25	0.09	0.00446473
GON1	Progonadoliberin-1	GNRH1	-0.25	0.09	0.00460964
Furin	Furin	FURIN	0.24	0.09	0.00479544
TRADD	Tumor necrosis factor receptor type 1-associated DEATH domain protein	TRADD	0.24	0.09	0.00486369
TSG-6	Tumor necrosis factor-inducible gene 6 protein	TNFAIP6	-0.24	0.09	0.00516397
SOS1	Son of sevenless homolog 1	SOS1	-0.24	0.09	0.00521325
MAGE-4	Melanoma-associated antigen 4	MAGEA4	0.24	0.09	0.00530563
G-CSF	Granulocyte colony-stimulating factor	CSF3	0.24	0.09	0.00535098
Vinexin b	Vinexin b	SORBS3	-0.24	0.09	0.0054813
FTCD	Formimidoyltransferase-cyclodeaminase	FTCD	-0.24	0.09	0.00559509
TGF-b3	Transforming growth factor beta-3	TGFB3	-0.24	0.09	0.00599882
XRCC4	DNA repair protein XRCC4	XRCC4	0.24	0.09	0.00604675
VAV3	Guanine nucleotide exchange factor VAV3	VAV3	0.24	0.09	0.00606281
SNN	Stannin	SNN	0.24	0.09	0.00614783
Notch-3	Neurogenic locus notch homolog protein 3	NOTCH3	-0.24	0.09	0.00628267
RLA2	60S acidic ribosomal protein P2	RPLP2	-0.24	0.09	0.00653209
OSMR	Oncostatin-M-specific receptor subunit beta	OSMR	-0.23	0.09	0.00741419
MRCKA	Serine/threonine-protein kinase MRCK alpha	CDC42BPA	0.23	0.09	0.00766347
Neuropeptide W	Neuropeptide W	NPW	-0.23	0.09	0.00767041
PPIL2	Peptidyl-prolyl cis-trans isomerase-like 2	PPIL2	0.23	0.09	0.00794416
TRIM1	Probable E3 ubiquitin-protein ligase MID2	MID2	0.23	0.09	0.00795583
Galectin-3	Galectin-3	LGALS3	-0.23	0.09	0.00806144
Coactosin-like protein	Coactosin-like protein	COTL1	-0.23	0.09	0.00824337
Collagen alpha-3(VI)	Collagen alpha-3(VI) chain	COL6A3	0.23	0.09	0.00835121
EP3A	Epididymal secretory protein E3-alpha	EDDM3A	0.23	0.09	0.00844564
BSP	Bone sialoprotein 2	IBSP	-0.23	0.09	0.00856768
CH3L2	Chitinase-3-like protein 2	CHI3L2	0.23	0.09	0.00863739
SYWC	Tryptophan--tRNA ligase, cytoplasmic	WARS	0.23	0.09	0.00864523
SUMF1	Sulfatase-modifying factor 1	SUMF1	0.23	0.09	0.00868706
TM87B	Transmembrane protein 87B	TMEM87B	-0.23	0.09	0.00923588
GXLT1	Glucoside xylosyltransferase 1	GXYLT1	-0.22	0.09	0.00958858
RIR2B	Ribonucleoside-diphosphate reductase subunit M2 B	RRM2B	-0.22	0.09	0.00965469
CA162	Transmembrane protein C1orf162	C1orf162	-0.22	0.09	0.0103645
Calnexin	Calnexin	CANX	-0.22	0.09	0.0104629
NEUL1	E3 ubiquitin-protein ligase NEURL1	NEURL1	0.22	0.09	0.0105577
HS71L	Heat shock 70 kDa protein 1-like	HSPA1L	0.22	0.09	0.01056
MDC	C-C motif chemokine 22	CCL22	-0.22	0.09	0.01067
CC018	Uncharacterized protein C3orf18	C3orf18	0.22	0.09	0.0107419
COOL-1	Rho guanine nucleotide exchange factor 7	ARHGEF7	0.22	0.09	0.0107549
DRAXI	Draxin	DRAXIN	-0.22	0.09	0.0108802
KCIP4	Kv channel-interacting protein 4	KCNIP4	0.22	0.09	0.0109895
Plasmin	Plasmin	PLG	-0.22	0.09	0.0110209
Testican-1	Testican-1	SPOCK1	0.22	0.09	0.0110954
FXRD1	FAD-dependent oxidoreductase domain-containing protein 1	FOXRED1	0.22	0.09	0.0116217
PCDBA	Protocadherin beta-10	PCDHB10	0.22	0.09	0.0118606
NUCB1	Nucleobindin-1	NUCB1	0.22	0.09	0.0119962
CN16B	Leucine-rich repeat-containing protein 74A	C14orf166B	0.22	0.09	0.0120012
ASAHL	N-acylethanolamine-hydrolyzing acid amidase	NAAA	-0.22	0.09	0.0124556
ADAM 9	Disintegrin and metalloproteinase domain-containing protein 9	ADAM9	-0.22	0.09	0.0125667
E2AK4	Eukaryotic translation initiation factor 2-alpha kinase 4	EIF2AK4	0.22	0.09	0.0128647
K1467	Uncharacterized protein KIAA1467	KIAA1467	-0.22	0.09	0.0129811
LRTM2	Leucine-rich repeat and transmembrane domain-containing protein 2	LRTM2	0.21	0.09	0.0132522
KIRR3	Kin of IRRE-like protein 3	KIRREL3	-0.21	0.09	0.0132601
CA210	Type III endosome membrane protein TEMP	C1orf210	-0.21	0.09	0.0133785
GKN2	Gastrokine-2	GKN2	-0.21	0.09	0.0136474
IL-31	Interleukin-31	IL31	-0.21	0.09	0.0137848
S6A16	Orphan sodium- and chloride-dependent neurotransmitter transporter NTT5	SLC6A16	-0.21	0.09	0.0138338
Protein phophatase 2Ca	Protein phosphatase 1A	PPM1A	0.21	0.09	0.0139969
WFDC1	WAP four-disulfide core domain protein 1	WFDC1	-0.21	0.09	0.0140128
NIPA4	Magnesium transporter NIPA4	NIPAL4	0.21	0.09	0.0141888
APMAP	Adipocyte plasma membrane-associated protein	APMAP	-0.21	0.09	0.0143019
ZN410	Zinc finger protein 410	ZNF410	-0.21	0.09	0.0143201
SUN3	SUN domain-containing protein 3	SUN3	-0.21	0.09	0.0147214
ATP synthase beta chain	ATP synthase subunit beta, mitochondrial	ATP5B	0.21	0.09	0.0147729
METTL1	tRNA (guanine-N(7)-)-methyltransferase	METTL1	0.21	0.09	0.0149416
MCP-1	C-C motif chemokine 2	CCL2	-0.21	0.09	0.0159277
DPP10	Inactive dipeptidyl peptidase 10	DPP10	-0.21	0.09	0.016478
BATF3	Basic leucine zipper transcriptional factor ATF-like 3	BATF3	-0.21	0.09	0.0164839
WN10A	Protein Wnt-10a	WNT10A	0.21	0.09	0.0166561
TXNIP	Thioredoxin-interacting protein	TXNIP	0.21	0.09	0.0167459
STALP	AMSH-like protease	STAMBPL1	0.21	0.09	0.0169256
LRIT2	Leucine-rich repeat, immunoglobulin-like domain and transmembrane domain-containing protein 2	LRIT2	-0.21	0.09	0.017148
C1RL1	Complement C1r subcomponent-like protein	C1RL	-0.21	0.09	0.0173499
QOR	Quinone oxidoreductase	CRYZ	-0.21	0.09	0.0173625
PKB beta	RAC-beta serine/threonine-protein kinase	AKT2	0.21	0.09	0.0177658
NEUL4	Neuralized-like protein 4	NEURL4	0.21	0.09	0.0178783
MDM1	Nuclear protein MDM1	MDM1	-0.21	0.09	0.0180018
SIA8D	CMP-N-acetylneuraminate-poly-alpha-2,8-sialyltransferase	ST8SIA4	0.2	0.09	0.0182195
CD8B	T-cell surface glycoprotein CD8 beta chain	CD8B	0.2	0.09	0.0182861
b2-Microglobulin	Beta-2-microglobulin	B2M	-0.2	0.09	0.018329
CLK2	Dual specificity protein kinase CLK2	CLK2	0.2	0.09	0.0189385
EPHAA	Ephrin type-A receptor 10	EPHA10	-0.2	0.09	0.019072
PIPNB	Phosphatidylinositol transfer protein beta isoform	PITPNB	0.2	0.09	0.0191517
CEAM4	Carcinoembryonic antigen-related cell adhesion molecule 4	CEACAM4	0.2	0.09	0.019444
MAdCAM-1	Mucosal addressin cell adhesion molecule 1	MADCAM1	0.2	0.09	0.0194693
Ephrin-A4	Ephrin-A4	EFNA4	-0.2	0.09	0.0198241
SLAMF8	SLAM family member 8	SLAMF8	-0.2	0.09	0.0199811
Artemin	Artemin	ARTN	-0.2	0.09	0.0200335
Integrin beta-7	Integrin beta-7	ITGB7	-0.2	0.09	0.0201843
DPYL5	Dihydropyrimidinase-related protein 5	DPYSL5	0.2	0.09	0.020248
Epithelial cell kinase	Ephrin type-A receptor 2	EPHA2	-0.2	0.09	0.0206007
FGF23	Fibroblast growth factor 23	FGF23	-0.2	0.09	0.0207274
ENOX1	Ecto-NOX disulfide-thiol exchanger 1	ENOX1	0.2	0.09	0.0211151
RGS7	Regulator of G-protein signaling 7	RGS7	0.2	0.09	0.0213592
PSG5	Pregnancy-specific beta-1-glycoprotein 5	PSG5	0.2	0.09	0.0214405
TGF-b R II	TGF-beta receptor type-2	TGFBR2	0.2	0.09	0.0215161
NG36	Histone-lysine N-methyltransferase EHMT2	EHMT2	-0.2	0.09	0.0221817
GT252	Procollagen galactosyltransferase 2	COLGALT2	-0.2	0.09	0.0226301
DUS26	Dual specificity protein phosphatase 26	DUSP26	0.2	0.09	0.0228584
PSME1	Proteasome activator complex subunit 1	PSME1	-0.2	0.09	0.0229569
EPHB2	Ephrin type-B receptor 2	EPHB2	-0.2	0.09	0.0242024
MSRA	Mitochondrial peptide methionine sulfoxide reductase	MSRA	0.2	0.09	0.024307
IF4G3	Eukaryotic translation initiation factor 4 gamma 3	EIF4G3	0.19	0.09	0.0245982
KCE1L	Potassium voltage-gated channel subfamily E regulatory beta subunit 5	KCNE1L	-0.19	0.09	0.024938
CRDL1	Chordin-like protein 1	CHRDL1	-0.19	0.09	0.0263221
CRIP2	Cysteine-rich protein 2	CRIP2	-0.19	0.09	0.0264996
B3GT6	Beta-1,3-galactosyltransferase 6	B3GALT6	-0.19	0.09	0.0266088
NR1H2	Oxysterols receptor LXR-beta	NR1H2	0.19	0.09	0.0268544
RNF13	E3 ubiquitin-protein ligase RNF13	RNF13	-0.19	0.09	0.0273241
FOXGB	Forkhead box protein G1	FOXG1	0.19	0.09	0.0274716
OTUD5	OTU domain-containing protein 5	OTUD5	0.19	0.09	0.0276885
TCP-1-theta	T-complex protein 1 subunit theta	CCT8	0.19	0.09	0.027755
IGFL3	Insulin growth factor-like family member 3	IGFL3	0.19	0.09	0.0278708
PSB1	Proteasome subunit beta type-1	PSMB1	-0.19	0.09	0.0281955
HSP76	Heat shock 70 kDa protein 6	HSPA6	0.19	0.09	0.0288831
SPTA2	Spectrin alpha chain, non-erythrocytic 1	SPTAN1	-0.19	0.09	0.0291668
PANK3	Pantothenate kinase 3	PANK3	0.19	0.09	0.0293445
LAML2	Putative phospholipase B-like 2	PLBD2	0.19	0.09	0.0294836
HRSL2	HRAS-like suppressor 2	HRASLS2	-0.19	0.09	0.0297771
IL-1a	Interleukin-1 alpha	IL1A	-0.19	0.09	0.0299342
CATZ	Cathepsin Z	CTSZ	-0.19	0.09	0.0300577
HS3SB	Heparan sulfate glucosamine 3-O-sulfotransferase 3B1	HS3ST3B1	-0.19	0.09	0.031205
Septin-11	Septin-11	2020-09-11	0.19	0.09	0.031621
RASA1	Ras GTPase-activating protein 1	RASA1	-0.19	0.09	0.0320635
GAA	Lysosomal alpha-glucosidase	GAA	-0.18	0.09	0.0330222
Siglec-7	Sialic acid-binding Ig-like lectin 7	SIGLEC7	-0.18	0.09	0.0330478
GCNT4	Beta-1,3-galactosyl-O-glycosyl-glycoprotein beta-1,6-N-acetylglucosaminyltransferase 4	GCNT4	0.18	0.09	0.0332638
FA24B	Protein FAM24B	FAM24B	-0.18	0.09	0.0335268
P3C2A	Phosphatidylinositol 4-phosphate 3-kinase C2 domain-containing subunit alpha	PIK3C2A	0.18	0.09	0.0339493
NPTN	Neuroplastin	NPTN	-0.18	0.09	0.0341896
CCD51	Coiled-coil domain-containing protein 51	CCDC51	-0.18	0.09	0.034219
NF2L1	Nuclear factor erythroid 2-related factor 1	NFE2L1	-0.18	0.09	0.0347498
TSSK2	Testis-specific serine/threonine-protein kinase 2	TSSK2	-0.18	0.09	0.0347647
NDRG4	Protein NDRG4	NDRG4	0.18	0.09	0.0349674
GOSR2	Golgi SNAP receptor complex member 2	GOSR2	0.18	0.09	0.0350514
LEAP2	Liver-expressed antimicrobial peptide 2	LEAP2	-0.18	0.09	0.0352497
FOXC2	Forkhead box protein C2	FOXC2	-0.18	0.09	0.0354006
Fas, soluble	Tumor necrosis factor receptor superfamily member 6	FAS	-0.18	0.09	0.0357278
OPALI	Opalin	OPALIN	-0.18	0.09	0.0364288
ZN334	Zinc finger protein 334	ZNF334	-0.18	0.09	0.0371565
PSG9	Pregnancy-specific beta-1-glycoprotein 9	PSG9	0.18	0.09	0.0372666
SPON2	Spondin-2	SPON2	-0.18	0.09	0.0373153
HCK	Tyrosine-protein kinase HCK	HCK	-0.18	0.09	0.03739
NEC1	Neuroendocrine convertase 1	PCSK1	-0.18	0.09	0.0374675
IMPA3	Inositol monophosphatase 3	IMPAD1	-0.18	0.09	0.0375022
ABL1	Tyrosine-protein kinase ABL1	ABL1	-0.18	0.09	0.0375883
Cathepsin A	Lysosomal protective protein	CTSA	-0.18	0.09	0.0376216
CLCKB	Chloride channel protein ClC-Kb	CLCNKB	0.18	0.09	0.0376404
NRX1B	Neurexin-1-beta	NRXN1	-0.18	0.09	0.03796
MOCS3	Adenylyltransferase and sulfurtransferase MOCS3	MOCS3	0.18	0.09	0.0380167
TIMD3	Hepatitis A virus cellular receptor 2	HAVCR2	-0.18	0.09	0.0381791
CNDP1	Beta-Ala-His dipeptidase	CNDP1	-0.18	0.09	0.038433
C16L2	CD164 sialomucin-like 2 protein	CD164L2	0.18	0.09	0.0384424
IGSF8	Immunoglobulin superfamily member 8	IGSF8	-0.18	0.09	0.0392122
CUL4B	Cullin-4B	CUL4B	-0.18	0.09	0.0398162
Granzyme M	Granzyme M	GZMM	-0.18	0.09	0.0398337
Sperm-associated antigen 11	Sperm-associated antigen 11B	SPAG11B	0.18	0.09	0.0402161
CSAG1	Putative chondrosarcoma-associated gene 1 protein	CSAG1	0.18	0.09	0.0406358
CLN5	Ceroid-lipofuscinosis neuronal protein 5	CLN5	-0.18	0.09	0.0410872
SRAC1	Protein SERAC1	SERAC1	0.18	0.09	0.041205
LRP8	Low-density lipoprotein receptor-related protein 8	LRP8	-0.18	0.09	0.0413075
OX2G	OX-2 membrane glycoprotein	CD200	-0.18	0.09	0.0417475
SCN4B	Sodium channel subunit beta-4	SCN4B	0.18	0.09	0.0420099
MEF2C	Myocyte-specific enhancer factor 2C	MEF2C	-0.18	0.09	0.0422727
SYFM	Phenylalanine--tRNA ligase, mitochondrial	FARS2	0.18	0.09	0.0423085
BAFF Receptor	Tumor necrosis factor receptor superfamily member 13C	TNFRSF13C	0.18	0.09	0.0425849
CAP 1	Adenylyl cyclase-associated protein 1	CAP1	0.18	0.09	0.0429116
F176C	Protein eva-1 homolog C	EVA1C	-0.18	0.09	0.0429624
KELL	Kell blood group glycoprotein	KEL	-0.18	0.09	0.0429829
BACH1	Transcription regulator protein BACH1	BACH1	0.18	0.09	0.0430865
Stomatin-like protein 2	Stomatin-like protein 2, mitochondrial	STOML2	0.18	0.09	0.0431722
AGR2	Anterior gradient protein 2 homolog	AGR2	0.18	0.09	0.0432753
iC3b	Complement C3b, inactivated	C3	0.17	0.09	0.0435902
PACAP-27	Pituitary adenylate cyclase-activating polypeptide 27	ADCYAP1	-0.17	0.09	0.0437493
SDHF2	Succinate dehydrogenase assembly factor 2, mitochondrial	SDHAF2	0.17	0.09	0.0438071
IL-9	Interleukin-9	IL9	-0.17	0.09	0.0438593
KMT2C	Histone-lysine N-methyltransferase 2C	KMT2C	-0.17	0.09	0.0441638
TCPH	T-complex protein 1 subunit eta	CCT7	0.17	0.09	0.0443338
LRC25	Leucine-rich repeat-containing protein 25	LRRC25	0.17	0.09	0.0451719
DB135	Beta-defensin 135	DEFB135	0.17	0.09	0.0453009
ATS6	A disintegrin and metalloproteinase with thrombospondin motifs 6	ADAMTS6	-0.17	0.09	0.0453306
TMM85	ER membrane protein complex subunit 4	EMC4	-0.17	0.09	0.0453694
CLM7	CMRF35-like molecule 7	CD300LB	-0.17	0.09	0.0455872
FSTL3	Follistatin-related protein 3	FSTL3	-0.17	0.09	0.046448
CD2	T-cell surface antigen CD2	CD2	0.17	0.09	0.0468061
Thrombin	Thrombin	F2	0.17	0.09	0.0468671
RCN1	Reticulocalbin-1	RCN1	0.17	0.09	0.0491251
GLT10	Polypeptide N-acetylgalactosaminyltransferase 10	GALNT10	-0.17	0.09	0.0493456
DJB12	DnaJ homolog subfamily B member 12	DNAJB12	-0.17	0.09	0.049669
