# Supplementary material for: Neurocognitive trajectory and proteomic signature of inherited risk for Alzheimer’s disease
Source: PLoS Genet. 2022 Sep 1;18(9):e1010294. doi: 10.1371/journal.pgen.1010294 (PMC9436054; doi:10.1371/journal.pgen.1010294)
Supplement: S4 Table — (XLSX) [file pgen.1010294.s009.xlsx]

## Sheet: Table S4
Table S4: Description and evidence for role in Alzheimer's disease of each polygenic score-associated protein
Target	Target Full Name	Target Gene	Beta	SE	P	Function	Evidence in Support for Role in Alzheimer's Disease
TBCA	Tubulin-specific chaperone A	TBCA	-2.36	0.08	1.23e-185	TBCA encodes a protein cofactor that is required for the correct folding of beta-tubulin from folding intermediates (Tian et al. Cell, 1996)	An network-based proteomic analysis of 16 human brain tissues from Alzheimer's disease patients and age-matched controls found TBCA to be present in a protein module that was downregulated in Alzheimer's disease (Zhang et al. Acta Neuropathol Commun, 2018). A serum proteomics study found TBCA to be negatively associated with a copy of the APOE e4 allele in centenarians (Sebastiani et al. Aging Ce…
S100A13	Protein S100-A13	S100A13	-2.15	0.08	2.67e-151	S100A13 is part of the S100 family of 2 EF-hand calcium binding motifs-containing proteins. S100A13 is involved in the regulation of cell cycle progression and differentation (Ridinger et al. J Biol Chem, 2000; Wicki et al. Biochem Biophys Res Commun, 1996)	S100A13 interacts with the receptor for advanced glycation end products (RAGE; Rani et al. Biochim Biophys Acta, 2014). Increased RAGE signaling has been shown to cause influx of Aβ and monocytes at the blood-brain barrier (Deane et al. Nat Med, 2003). In neurons, RAGE signagling increases activity of the Aβ-producing BACE1 enzymes, increases tau hyperphosphorylation, promotes neuroinflammation a…
LRRN1	Leucine-rich repeat neuronal protein 1	LRRN1	2.06	0.08	1.82e-137	LRRN1 is a nested gene located within the sulphatase modifying factor 1 gene (Sousa et al. Mol Autism, 2010). In the developing chick nervous system, LRRN1 is thought to regualte cell adhesion and signaling pathways (Andreae et al. Neural Develop, 2007). In the developing mouse embryo, LRRN1 is highly expressed in the somites and neural plate cells (Haines et al. Dev Biol, 2005), suggesting a neu…	A whole blood RNA-sequencing study found LRRN1 to upregulated in patients with Alzheimer's disease compared to controls (Bai et al. Alzheimer Dis Assoc Discord, 2015). A serum proteomics study found TBCA to be positively associated with a copy of the APOE e4 allele in centenarians (Sebastiani et al. Aging Cell, 2019).
CEI	Protein CEI	C5orf38	1.38	0.08	5.05e-59	CEI is located within the promotor region of the Iroquois homeobox gene but little is known about the function (Wu et al. Gene, 2006)	A serum proteomics study of 75 centenarians found CEI to be positively associated with having a copy of the APOE e4 allele (Sebastiani et al. Aging Cell, 2019).
RUXF	Small nuclear ribonucleoprotein F	SNRPF	-1.15	0.08	3.62e-41	RUXF is part of the survival of motor neurons (SMN) complex, an assemblyosome involved in the biogenesis of splicesomal small nuclear ribonucleoproteins (snRNPs; Battle et al. Cold Spring Harb Symp Quant Biol, 2006)	A previous protein quatitiave trait loci (pQTL) study found a known Alzheimer's disease risk variant, rs4420638, to be associated with decreased blood levels of RUXF (Suhre et al. Nat Commun, 2017)
PSD1	PH and SEC7 domain-containing protein 1	PSD	1.09	0.08	2.42e-37	PSD1 is a catalyzes the formation of phosphatidylethanolamine from phosphatidylserine and plays an important role in phospholipid metabolism (Clancey et al. J Biol Chem, 1993; Trotter et al. J Biol Chem 1993; Nebauer et al. FEBS J, 2007). PSD1 has a putative role in maintaining mitochondrial membrane integrity during yeast mating (Chan et al. J Biol Chem, 2012)	None found
CUZD1	CUB and zona pellucida-like domain-containing protein 1	CUZD1	-1.01	0.08	5.57e-32	CUZD1 contains zona pullucida-like domain and two tanden CUB (Complement subcomponent /C1s, Uegf, Bmp1) motifs. While little is known regarding the function of CUZD1, it has been shown to mediate JAK/STAT5 signaling (Mapes et al. Plos Genet, 2017)	A genome wide association meta analysis of 4259 Alzheimer's disease and 8284 controls revealed a variant in the CUZD1 gene to be positively associated with the risk of developing Alzheimer's Disease (Hong et al. Hum Mutat, 2013)
Moesin	Moesin	MSN	0.81	0.09	4.35e-21	Moesin is a member of the ERM family and functions to cross link the plasma membrane to actin and microtubule cytoskeletal elements (Carreno et al. J Cell Biol, 2008; Lasserre et al. EMBO J, 2010)	Moesin is required for the P2X7R-dependent proteolytic processing of amyloid precursor protein leading to the release of the soluable amyloid precursor protein ectodomain (s-APP). s-APP is neuroprotective and thought to prevent the formation of neurotoxic amyloid plaques in Alzheimer's disease (Darmellah et al, J Biol Chem, 2012)
CA056	Protein MENT	C1orf56	0.72	0.09	5.56e-17	MENT is a protease inhibitor of cathepsin K, cathepsin L and cathepsin V and plays an impotant role in chromatin condensation (McGowan et al. EMBO J, 2006; Irving et al. J Biol Chem, 2002)	None found
SELS	Selenoprotein S	VIMP	0.66	0.09	1.37e-14	Selenprotein S is a selenocystein-containing selenoprotein that is involved in the facilitating the degradation of misfolded proteins in endoplasmic reticulum through a ubiquitin-dependent manner (Ye et al. Nature, 2004)	None found
GPR110	Adhesion G-protein coupled receptor F1	GPR110	0.66	0.09	2.56e-14	GPR110 is the receptor for synaptamide, a metabolite of docasahexaenoic acid that is highly enriched in the brain. Upon binding of synaptamide to GPR110, a cAMP-dependent signaling cascade promotes neurogenesis, neurite growth and synaptogenesis in the developing neuron (Lee et al. Nat Commun, 2016; Huang et al. Commun Biol, 2020).	None found
MMP-8	Neutrophil collagenase	MMP8	0.64	0.09	9.7e-14	MMP-8 catalyzes the degradation of interstitial type I, II and III collagen. Experimental evidence from cultured microglial cells and mice suggests MMP-8 mediates microglial activation through modulation of TNF-alpha and is upregualted under septic conditions (Lee et al. J Immunol, 2014).	Matrix metalloproteinases have been widely nominated as therapeutic targets in Alzheimer's disease (Zipfel et al. J Med Chem , 2020; Duits et al. J Alzheimers Dis, 2015; Rosenberg et al. Lancet Neurol, 2009).
SNAB	Beta-soluble NSF attachment protein	NAPB	0.62	0.09	8.31e-13	SNAB is part of the soluble N-ethyl-maleimide-sensitive fusion attachment protein (SNAP) family of proteins which play an important role in docking and fusion of vesicles via the NSF-SNAP-SNARE complex. SNAB unlike other SNAP family proteins is highly enriched in the brain (Sudhof et al. Nature, 1995; Hanson et al. Curr Opin Neurobiol, 1997; Sutton et al. Nature. 1998).	None found
DCK	Deoxycytidine kinase	DCK	0.56	0.09	7.12e-11	DCK is an enzymes that catalyzes the conversion of deoxycytidine into to deoxycytidine monophosphate. In turn, deoxycytidine monophosphate catalyzes the intiation of the nucleotide salvage pathway (Nathanson et al. J Exp Med, 2014)	A large scale siRNA screening study identified knockdown of DCK as leading to increased total tau and phosphorylated tau in an in-vitro neuroglioma system (Azorsa et al. BMC Genomics, 2010)
NRBP	Nuclear receptor-binding protein	NRBP1	0.54	0.09	2.9e-10	Knowledge regarding the function of NRBP1 is limited. However, one study has suggested a role for NRBP in subcellular trafficking between the endoplasmic reticulum and Golig apparatus (Langhe et al. Int J Mol Med, 2002).	None found
MMP-3	Stromelysin-1	MMP3	0.54	0.09	4.65e-10	MMP-3 catalyzes the degradation of type II, III, IV, IX, X collagen, proteoglycan, fibronectin, laminin, elastin. MMP-3 is also (Chin et al. J Biol Chem, 1985; Okada et al. J Biol Chem, 1985; Ye et al. J Biol Chem, 1996).	Matrix metalloproteinases have been widely nominated as therapeutic targets in Alzheimer's disease (Zipfel et al. J Med Chem , 2020; Duits et al. J Alzheimers Dis, 2015; Rosenberg et al. Lancet Neurol, 2009). A CSF study comprised of 38 Alzheimer's disease patients and 34 healthy elderly individuals found elevated levels of MMP-3 in Alzheimer's patients compared to controls (Stomrud et al. Alzhei…
Apo E	Apolipoprotein E	APOE	0.52	0.09	2.27e-09	In the brain, apolipoprotein E (APOE) is produced by astrocytes and functions to transport cholesterol to neurons via APOE receptor signaling. In humans, APOE exists as three major isoforms, APOE2, APOE3, and APOE4, encoded by the ε2, ε3, and ε4 alleles, respectively (Liu et al. Nat Rev Neurol, 2013)	The APOE ε2 allele confers protection against AD while the ε4 allele increases genetic risk for developing AD in a dose-dependent manner. For example, a meta-analysis among White cohorts demonstrated that a single copy of ε4 confers a 3 to 4-fold increased risk of developing AD). Meanwhile, two copies of ε4 is associated with a 15-fold increased risk of AD(Farrer et al. JAMA, 1997). In contrast, …
LCN10	Epididymal-specific lipocalin-10	LCN10	0.5	0.09	5.68e-09	LCN10 belongs to an evolutionarily conserved cluster of lipocalin-family proteins including LCN2, LCN9 and LCN13. LCN10 is highly expressed in the epididymis, suggesting a role in male fertility (Suzuki et al. Gene, 2004).	A post mortem transcriptomic study using 14 Alzheimer's disease patients and 4 healthy controls found increased expression of LCN10 in the olfactory bulb of Alzheimer's patients compared to controls (Lachen-Montes et al. Oncotarget, 2017)
Apo B	Apolipoprotein B	APOB	0.49	0.09	1.21e-08	APOB is the primary apoliliprotein component of VLDL, LDL, IDL and chylomicrons. APOB acts on the LDL receptor in the liver to mediate the endocytosis of VLDL, LDL and IDL (Sniderman et al. JAMA Cardiol, 2019).	A study involving 24 Alzheimer's disease patients and 32 elderly controls found elevated levels of APOB in the serum of Alzheimer's patients compared to controls (Caramelli et al. Acta Neurol Scand, 1999).
SYVC	Valine--tRNA ligase	VARS	0.49	0.09	1.76e-08	SYVC is an enzyme that catalyzes the addition of valine to the valine-specific tRNA to form an aminoacyl-tRNA used in translation of polpeptides (Berg et al. J Biol Chem, 1961).	None found
CBPE	Carboxypeptidase E	CPE	0.47	0.09	5.51e-08	Carboxypeptidase E catalyzes the release of arginine and lysine residues from polypeptides at the C-terminus (Fricker et al. Annu Rev Physiol, 1988). CPE exopeptidase activity plays a central role in the biosynthesis of neuropeptides including insulin, oxytocin, and vasopressin (Cawley et al. Endocr Rev, 2012).	A murine study demostrated genetic knockout of carboxypeptidase E leads to memory deficits and hippocampal neuronal degeration in mice (Woronowicz et al. Hippocampus, 2008). Human mutations in CBE have been shown to lead to lead memory deficits, tau hyperphosphorylation, and diminshed hippocampal neurogenesis (Cheng et al. Trans Psychiatry, 2016). A study involving 11 post-mortem AD patient brain…
ARL1	ADP-ribosylation factor-like protein 1	ARL1	-0.44	0.09	3.48e-07	ARL1 is a small GTPase that functions as a regulator of anterograde vessicular trafficking and cytoskeletal reorganization (Nishimoto-Morita et al. J Biol Chem, 2009; Panic et al. Curr Biol, 2003; Munro et al. Biochem Soc Trans, 2005; Behnia et al. Nat Cell Biol, 2004).	A recent network proteomics study involving post-mortem dorso-lateral prefrontal cortex samples from 414 symptomatic Alzheimer's disease post mortem and age-matched controls found ARL1 to belong to a cluster of genes significantly dysregulated in Alzheimer's disease (Canchi et al. Cell Rep, 2020).
RFNG	Beta-1,3-N-acetylglucosaminyltransferase radical fringe	RFNG	-0.42	0.09	1.47e-06	RFNG is a developmental protein involved in the early dorsolateral patterning of the embryonic limb bud (Laufer et al. Nature, 1997).	None found
MA2B2	Epididymis-specific alpha-mannosidase	MAN2B2	0.4	0.09	2.99e-06	MAN2B2 is part of the mannosidase gene family and is involved in the lysosome-dependent degradation of glycoproteins (Suzuki et al.Mol Aspects Med, 2016).	A murine study revealed a downregulation of MAN2B2 in freshly isolated microglia and astrocytes from the APP-PS1 mouse model of Alzheimer's disease (Pan et al. J Neuroinflamm, 2020).
CRP	C-reactive protein	CRP	-0.39	0.09	6.97e-06	CRP is an acute phase protein that binds to phosphocholines expressed on the surface of dying cells including bacteria. CRP binding leads to complement activation, and the induction of adaptive and innate immune responses. CRP levels increase following interleukin-6 production by macrophages (Thompson et al. Structure, 1999; Pepys et al. J Clin Invest, 2003)	Numerous studies have observed decreased levels of serum CRP in patients with Alzheimer's disease, dementia or signs of neurodegeneration on MRI compared to healthy controls (Fernandes et al. Exp Gerontol, 2020; 9; Locascio et al. Arch Neurol, 2008; Nilsson et al. Clin Biochem, 2011; O'Bryant et al. J Geriatr Psychiatry Neurol, 2011)
ZO1	Tight junction protein ZO-1	TJP1	0.39	0.09	7.26e-06	ZO1 is localized to the cytoplasmic membrane surface of intercellular tight junctions and is thought to signal transduction at cell-cell junctions (Mohandas et al. Genomics, 1995; Stevenson et al. J Cell Biol, 1986). In the brain, Z01 maintains blood-brain barrier integrity, localizing to the interendothelial junctions of brain vasculature (Watson et al. Neurosci Lett, 1999; Zhao et al. Cell, 201…	Reduced ZO1 is associated with blood brain barrier dysruption in many neurological disorders including Alzheimer's Disease (Zlokovic et al. Nat Rev Neurosci, 2011). Murine studies have suggested that GM-CSF, a cytokine whose levels are upregualted in Alzheimer's disease, promotes monocyte migration across the blood brain barrier by supressing ZO1 transcription (Shang et al. J Cereb Blood Flow Met…
VPS29	Vacuolar protein sorting-associated protein 29	VPS29	-0.38	0.09	1.48e-05	VPS29 is part of the large, multimeric retromer complex and functions to transport of proteins from the endosome to the trans-Golgi network (Bonifacino et al. Curr Opin Cell Biol, 2008).	Numerous studies have observed retromer deficiency in mouse models of Alzheimer's disease, leading to hippocampal dysfunction, neurodgeneration and amyloid-beta accumulation (Simoes et al. Sci Transl Med, 2020; Muhammad et al. PNAS, 2007; Chu et al. Neurobiol Aging, 2017; Small et al. Ann Neurol, 2005; Small et al. Nat Rev Neurosci, 2015).
SG1D2	Secretoglobin family 1D member 2	SCGB1D2	0.37	0.09	1.52e-05	Little is known about the function of SG1D2. SG1D2 belongs to the secretoglobin family and complexes with mammaglobin A (Klug et al. Ann NY Acad Sci, 2000). The focus of most studies involving SGLD2 has been in regard to potential as a biomarker for malignant breast tissue (Culleton et al. Int J Cancer, 2007; Carter et al. Clin Cancer Res, 2003; Culleton et al. Cancer Res, 2007)	None found
TRML1	Trem-like transcript 1 protein	TREML1	0.37	0.09	1.75e-05	TRML1 forms part of the triggering receptor expressed on myeloid cells and plays an important role in regulating innate immune response (Ford et al. Curr Opin Immunol, 2009).	A gene expresssion study from the brains of 400 Alzheimer's subjects and healthy controls found increased levels of TRML1 in Alzheimer's patients compared to controls (Carrasquillo et al. Alzheimers Dement, 2018). Murine knockout models of TREM2, a well known risk gene for Alzheimer's disease, has revelead elevated levels of TRML1 in the brains of TREM2 KO animals (Kang et al. Hum Mol Genet, 2017…
