# Supplementary material for: Neurocognitive trajectory and proteomic signature of inherited risk for Alzheimer’s disease
Source: PLoS Genet. 2022 Sep 1;18(9):e1010294. doi: 10.1371/journal.pgen.1010294 (PMC9436054; doi:10.1371/journal.pgen.1010294)
Supplement: S5 Table — pQTL- AD PRS assocation was ascertained in a linear regression model with AD PRS as the outcome and pQTL, age, sex, and principal components as covariates. Beta represents the average change in AD PRS for a 1 unit change in pQTL variant where the pQTL variant is encoded as 0,1,2. A P value < 0.05/14, where 14 is the number of unique pQTL variants, was considered significant. pQTL variants within 1Mb of an aptamer were considered as cis-pQTL with remaining variants being trans-pQTLs. A P value < 0.05/14, where 14 is the number of unique pQTL variants considered, was considered significant.” (XLSX) [file pgen.1010294.s010.xlsx]

## Sheet: Sheet1
Table S5: Proteins with pQTL variants and their association with AD PRS
						pQTL-protein association			pQTL-AD PRS association
Measured Protein	pQTL Variant	Effect Allele (EA)	EAF	cis/ trans	pQTL-annotated gene	Beta	SE	P Value	Beta	SE	P Value	Significant association
Apo B	rs1065853	T	0.078	trans	APOC1	-0.43	0.05	1.5e-20	-0.0998224	0.00482806	6.75043e-95	Yes
ARL1	rs429358	C	0.153	trans	APOE	-0.3	0.03	1.1e-19	1.34913	0.00261247	<2E-308	Yes
CA056	rs4253311	G	0.511	trans	KLKB1	-0.18	0.02	1.4e-13	0.0050265	0.00263368	0.0563214	No
CA056	rs438811	T	0.232	trans	APOC1	0.35	0.03	8.1e-34	0.941201	0.00255513	<2E-308	Yes
CEI	rs1065853	T	0.078	trans	APOC1	-1.25	0.04	4.7e-205	-0.0998224	0.00482806	6.75043e-95	Yes
CRP	rs2808628	A	0.334	cis	CRP	-0.18	0.03	5.4e-12	0.000527964	0.00279666	0.850263	No
CRP	rs28480230	T	0.362	trans	LEPR	-0.18	0.03	5e-13	0.00880858	0.00272652	0.00123498	Yes
CRP	rs814573	T	0.198	trans	APOC1	-0.21	0.03	1.3e-11	1.16846	0.00268428	<2E-308	Yes
CUZD1	rs438811	T	0.232	trans	APOC1	-0.82	0.03	3.5e-230	0.941201	0.00255513	<2E-308	Yes
DCK	rs429358	C	0.153	trans	APOE	0.31	0.03	7.4e-21	1.34913	0.00261247	<2E-308	Yes
GPR110	rs429358	C	0.153	trans	APOE	0.38	0.03	6.6e-30	1.34913	0.00261247	<2E-308	Yes
GPR110	rs704	A	0.467	trans	VTN	0.46	0.02	2.3e-88	0.00278236	0.00263159	0.29038	No
LCN10	rs429358	C	0.153	trans	APOE	0.31	0.03	1.1e-20	1.34913	0.00261247	<2E-308	Yes
LCN10	rs74480769	G	0.032	trans	C7	-0.61	0.07	3.6e-17	-0.00344338	0.00834314	0.679812	No
LRRN1	rs429358	C	0.153	trans	APOE	1.18	0.03	2.9e-418	1.34913	0.00261247	<2E-308	Yes
MA2B2	rs2301790	G	0.484	cis	MAN2B2	0.33	0.02	1e-44	0.000419242	0.00262981	0.873339	No
MA2B2	rs429358	C	0.153	trans	APOE	0.23	0.03	7.9e-12	1.34913	0.00261247	<2E-308	Yes
NRBP	rs1065853	T	0.078	trans	APOC1	-0.49	0.05	2.5e-26	-0.0998224	0.00482806	6.75043e-95	Yes
PSD1	rs1303	G	0.259	trans	SERPINA1	0.36	0.03	4.9e-39	0.00145672	0.00301518	0.629004	No
PSD1	rs429358	C	0.153	trans	APOE	0.66	0.03	1.9e-96	1.34913	0.00261247	<2E-308	Yes
RFNG	rs438811	T	0.232	trans	APOC1	-0.23	0.03	2.3e-15	0.941201	0.00255513	<2E-308	Yes
S100A13	rs438811	T	0.232	trans	APOC1	-1.24	0.02	8.7e-875	0.941201	0.00255513	<2E-308	Yes
SELS	rs7412	T	0.078	trans	APOE	-1.01	0.04	1.8e-120	-0.0996136	0.00481718	6.3e-95	Yes
SNAB	rs429358	C	0.153	trans	APOE	0.35	0.03	1.2e-25	1.34913	0.00261247	<2E-308	Yes
SNAB	rs7658970	C	0.706	trans	PF4V1	-0.18	0.03	4.4e-12	0.000303979	0.00292001	0.917089	No
SYVC	rs5167	G	0.347	trans	APOC4	0.87	0.02	6.6e-370	0.10793	0.00274838	<2E-308	Yes
TBCA	rs429358	C	0.153	trans	APOE	-1.34	0.02	5.2e-646	1.34913	0.00261247	<2E-308	Yes
VPS29	rs7412	T	0.078	trans	APOE	1.69	0.04	3.3e-484	-0.0996136	0.00481718	6.3e-95	Yes
